# Supplementary material for: Green Extraction of Hodgsonia heteroclita Oilseed Cake Powder to Obtain Optimal Antioxidants and Health Benefits
Source: Foods. 2023 Nov 27;12(23):4281. doi: 10.3390/foods12234281 (PMC10706092; doi:10.3390/foods12234281)
Supplement: Supplementary file 1 [file foods-12-04281-s001.zip]

Archive with 1 entries (1 files):
- foods-2711061-supplementary.pdf
